# Supplementary material for: MICCA: a complete and accurate software for taxonomic profiling of metagenomic data
Source: Sci Rep. 2015 May 19;5:9743. doi: 10.1038/srep09743 (PMC4649890; doi:10.1038/srep09743)
Supplement: Supplementary Information — Supplementary Table S3 [file srep09743-s2.xls]

## Sheet: V1-V3
Pipeline	Site	Observed	ACE	se.ACE	Shannon	Simpson	InvSimpson	Fisher	Genera	Families
MICCA	anterior nares	23	23	2.34057	1.73784	0.756693	4.11003	2.69791	12	13
UPARSE	anterior nares	24	24	2.44097	2.06245	0.850591	6.69303	3.04543	12	15
QIIME	anterior nares	649	649	10.1961	4.27551	0.942498	17.3906	144.692	13	16
MICCA	attached keratinized gingiva	78	78	4.37944	2.2966	0.763531	4.22888	10.966	33	27
UPARSE	attached keratinized gingiva	71	71	4.17909	2.14869	0.712564	3.47903	10.2618	28	25
QIIME	attached keratinized gingiva	304	304	7.30334	3.08474	0.823909	5.67889	56.505	36	27
MICCA	buccal mucosa	79	79	4.43519	2.27918	0.751708	4.02751	11.0654	29	23
UPARSE	buccal mucosa	61	61	3.75041	2.07848	0.708997	3.43639	8.51144	22	20
QIIME	buccal mucosa	474	474	8.85002	3.68917	0.901708	10.1737	96.4697	31	24
MICCA	hard palate	80	80	4.14578	2.83218	0.859874	7.13643	12.0468	31	23
UPARSE	hard palate	71	71	3.89655	2.63624	0.819325	5.53481	11.2044	26	23
QIIME	hard palate	373	373	7.92728	4.06649	0.935778	15.5711	81.8622	32	25
MICCA	palatine tonsils	143	143	5.72811	3.70846	0.945131	18.2254	23.3213	40	26
UPARSE	palatine tonsils	125	125	5.4582	3.67108	0.944712	18.0872	21.7942	35	26
QIIME	palatine tonsils	387	387	9.14002	4.35796	0.956907	23.2057	82.2154	43	26
MICCA	retroauricular crease	11	11	1.59545	1.31076	0.64501	2.81698	1.20023	7	8
UPARSE	retroauricular crease	11	11	1.59545	1.36791	0.674338	3.07067	1.28771	7	8
QIIME	retroauricular crease	322	322	6.84908	2.79409	0.857362	7.01074	62.4224	9	8
MICCA	saliva	116	116	5.14865	3.25709	0.924451	13.2364	17.4054	38	30
UPARSE	saliva	100	100	4.85386	3.06233	0.904137	10.4315	15.4937	33	28
QIIME	saliva	307	307	8.21138	3.81973	0.940896	16.9193	56.8473	39	28
MICCA	stool	165	165	6.24063	3.43665	0.909219	11.0155	25.783	27	15
UPARSE	stool	105	105	5.08406	3.17913	0.903962	10.4125	16.5367	24	14
QIIME	stool	1090	1090	11.6231	4.67112	0.933477	15.0323	266.706	30	17
MICCA	subgingival plaque	78	78	4.20165	2.65966	0.873616	7.91242	10.6203	25	24
UPARSE	subgingival plaque	56	56	3.49489	2.45913	0.853102	6.80742	7.53227	19	20
QIIME	subgingival plaque	736	736	10.6765	4.27041	0.949283	19.7171	159.165	25	23
MICCA	supragingival plaque	67	67	3.62825	2.88221	0.897114	9.71952	9.02089	19	19
UPARSE	supragingival plaque	54	54	3.2914	2.77115	0.893017	9.34732	7.35201	18	19
QIIME	supragingival plaque	833	833	9.99231	4.40287	0.944232	17.9316	189.534	21	21
MICCA	throat	102	102	4.55575	3.08346	0.889097	9.01692	15.4504	39	27
UPARSE	throat	96	96	4.83046	3.03329	0.879076	8.26963	15.6027	34	27
QIIME	throat	302	302	7.94851	3.79127	0.930333	14.3539	58.2848	40	28
MICCA	tongue dorsum	76	76	3.70632	3.08524	0.91389	11.6131	11.2354	31	25
UPARSE	tongue dorsum	63	63	3.29983	3.16592	0.93072	14.4342	9.90373	27	24
QIIME	tongue dorsum	563	563	8.65625	4.6502	0.961398	25.9054	142.622	32	24

## Sheet: V3-V5
Pipeline	Site	Observed	ACE	se.ACE	Shannon	Simpson	InvSimpson	Fisher	Genera	Families
MICCA	anterior nares	25	25	2.48193	1.80846	0.754598	4.07495	3.07351	17	17
UPARSE	anterior nares	26	26	2.54196	1.82539	0.755095	4.08322	3.3928	16	16
QIIME	anterior nares	142	142	4.31179	2.23606	0.795134	4.88123	23.3081	20	20
MICCA	attached keratinized gingiva	57	57	3.76969	2.06509	0.762814	4.21611	7.73645	28	26
UPARSE	attached keratinized gingiva	52	52	3.53825	2.16052	0.77505	4.44544	7.35086	21	20
QIIME	attached keratinized gingiva	265	265	6.73095	2.83461	0.801399	5.03522	48.2169	32	27
MICCA	buccal mucosa	48	48	3.07883	2.21427	0.805417	5.13919	6.4848	21	19
UPARSE	buccal mucosa	45	45	3.21109	2.38947	0.844488	6.43037	6.37546	17	17
QIIME	buccal mucosa	331	331	7.14206	3.23433	0.865381	7.42836	65.461	22	18
MICCA	hard palate	64	64	3.53332	2.85172	0.887829	8.91492	9.38893	26	21
UPARSE	hard palate	60	60	3.69459	2.94834	0.900681	10.0685	9.28886	23	21
QIIME	hard palate	269	269	7.02095	3.51443	0.904608	10.483	54.8967	35	25
MICCA	palatine tonsils	123	123	5.00406	3.70176	0.953132	21.3367	18.7999	41	26
UPARSE	palatine tonsils	114	114	4.88463	3.62837	0.941371	17.0563	18.0099	30	24
QIIME	palatine tonsils	433	433	9.36087	4.42449	0.968601	31.8477	88.6201	42	28
MICCA	retroauricular crease	31	31	2.60273	1.55983	0.737789	3.81372	3.89948	17	20
UPARSE	retroauricular crease	26	26	2.14834	1.4918	0.72205	3.59777	3.30964	15	18
QIIME	retroauricular crease	181	181	4.7186	2.06283	0.770784	4.3627	30.9062	24	23
MICCA	saliva	109	109	4.83679	3.42937	0.944112	17.8931	16.2683	39	32
UPARSE	saliva	109	109	4.97517	3.50776	0.947344	18.9911	17.14	29	27
QIIME	saliva	370	370	8.76865	4.09753	0.957686	23.6329	72.2791	44	32
MICCA	stool	140	140	5.64358	3.21717	0.900265	10.0266	20.2996	29	15
UPARSE	stool	105	105	4.71674	3.05553	0.887196	8.86497	14.9274	26	14
QIIME	stool	1196	1196	10.7278	4.51854	0.93371	15.0853	286.904	35	17
MICCA	subgingival plaque	53	53	3.44772	2.45869	0.869122	7.64071	6.71685	19	21
UPARSE	subgingival plaque	47	47	2.98934	2.6457	0.900817	10.0824	6.15256	17	19
QIIME	subgingival plaque	647	647	9.75718	3.99357	0.944243	17.935	132.575	23	20
MICCA	supragingival plaque	51	51	2.83535	2.76895	0.910591	11.1846	6.57012	18	20
UPARSE	supragingival plaque	43	43	2.42084	2.91759	0.920508	12.5798	5.66177	16	20
QIIME	supragingival plaque	647	647	9.37869	4.16428	0.951823	20.7568	137.99	22	22
MICCA	throat	104	104	5.03831	3.10778	0.889312	9.03442	16.35	47	34
UPARSE	throat	94	94	4.80802	3.16544	0.924155	13.1849	15.2398	34	29
QIIME	throat	254	254	7.2701	3.42239	0.89146	9.21319	48.7091	50	35
MICCA	tongue dorsum	79	79	4.2157	3.06353	0.919984	12.4975	11.311	26	23
UPARSE	tongue dorsum	60	60	3.4254	3.07685	0.921903	12.8046	8.62875	22	21
QIIME	tongue dorsum	558	558	8.27831	4.18539	0.955285	22.3637	126.301	30	24

## Sheet: V6-V9
Pipeline	Site	Observed	ACE	se.ACE	Shannon	Simpson	InvSimpson	Fisher	Genera	Families
MICCA	anterior nares	22	22	2.2563	1.94103	0.81767	5.48456	2.62862	11	11
UPARSE	anterior nares	25	25	2.48193	2.04047	0.83886	6.20577	3.16475	10	10
QIIME	anterior nares	132	132	4.28174	2.35321	0.846165	6.50047	21.1271	13	14
MICCA	attached keratinized gingiva	49	49	3.4641	1.93789	0.770824	4.36345	6.42457	27	24
UPARSE	attached keratinized gingiva	47	47	3.33262	2.0652	0.789343	4.74706	6.43389	17	20
QIIME	attached keratinized gingiva	246	246	6.11542	2.51708	0.812785	5.34146	43.2824	31	27
MICCA	buccal mucosa	54	54	3.65148	1.97664	0.772122	4.38831	7.02931	21	20
UPARSE	buccal mucosa	39	39	3.11325	2.15462	0.83675	6.12557	5.06602	12	14
QIIME	buccal mucosa	472	472	8.02736	3.30896	0.888007	8.92917	93.5053	27	20
MICCA	hard palate	70	70	4.09878	2.53759	0.85328	6.81569	9.91779	28	23
UPARSE	hard palate	53	53	3.39811	2.75155	0.903508	10.3636	7.62017	21	21
QIIME	hard palate	471	471	7.98353	3.65143	0.901462	10.1484	101.693	37	22
MICCA	palatine tonsils	124	124	5.01208	3.80163	0.965049	28.6117	18.4937	37	25
UPARSE	palatine tonsils	123	123	5.28843	3.86407	0.96646	29.8147	19.9501	32	23
QIIME	palatine tonsils	552	552	9.66157	4.47175	0.974905	39.8491	115.082	43	27
MICCA	retroauricular crease	26	26	2.35339	1.38541	0.693713	3.26491	3.01934	14	15
UPARSE	retroauricular crease	17	17	2.05798	1.39033	0.700012	3.33347	1.92993	10	11
QIIME	retroauricular crease	216	216	4.70175	1.86569	0.732669	3.74068	35.8355	15	16
MICCA	saliva	92	92	4.49638	3.14077	0.920761	12.62	13.3428	35	29
UPARSE	saliva	86	86	4.34554	3.32304	0.939992	16.6644	13.4864	29	25
QIIME	saliva	215	215	6.94363	3.44648	0.927262	13.7481	36.8184	37	28
MICCA	stool	181	181	6.67228	3.55575	0.923229	13.0258	28.6283	31	18
UPARSE	stool	129	129	5.61697	3.52718	0.93082	14.455	21.7484	24	16
QIIME	stool	1366	1366	11.28	5.25314	0.966751	30.0761	369.139	34	18
MICCA	subgingival plaque	55	55	3.42716	2.3426	0.865759	7.44926	7.03727	19	19
UPARSE	subgingival plaque	36	36	2.88194	2.33836	0.865327	7.42537	4.57545	11	15
QIIME	subgingival plaque	704	704	9.52561	3.88322	0.93689	15.8454	150.518	27	22
MICCA	supragingival plaque	54	54	3.35548	2.50721	0.877376	8.15502	7.25247	16	19
UPARSE	supragingival plaque	35	35	2.22967	2.66214	0.902481	10.2544	4.71596	13	17
QIIME	supragingival plaque	668	668	8.6988	4.30173	0.953733	21.6139	155.488	19	19
MICCA	throat	88	88	4.51261	2.92031	0.867527	7.54871	13.0823	37	28
UPARSE	throat	84	84	4.54999	3.20082	0.921182	12.6875	13.9271	31	26
QIIME	throat	245	245	6.87616	3.24159	0.878903	8.25787	45.1623	47	32
MICCA	tongue dorsum	77	77	4.0162	2.90414	0.899879	9.98792	11.1372	29	24
UPARSE	tongue dorsum	57	57	3.55903	2.74385	0.884309	8.64374	8.4614	21	21
QIIME	tongue dorsum	704	704	8.77496	4.26554	0.939004	16.3945	171.417	32	24
