# Supplementary material for: MICCA: a complete and accurate software for taxonomic profiling of metagenomic data
Source: Sci Rep. 2015 May 19;5:9743. doi: 10.1038/srep09743 (PMC4649890; doi:10.1038/srep09743)
Supplement: Supplementary Information — Supplementary Table S6 [file srep09743-s3.xls]

## Sheet: V1-V3
SampleID	RSID	PSN	SN	NAP	ExperimentAccession	RunID	SRS_SampleID	Region	BarcodeSequence	LinkerPrimerSequence	Sex	HMPBodySubsite	HMPBodySite	VisitNo
SRS015442.SRX020538.V13	764083206	700024081		700024097	SRX020538	SRR044666	SRS015442	V13	TCAGAAGCCGC	ATTACCGCGGCTGCTGG	male	Left_Retroauricular_crease	Skin	1
SRS015442.SRX020545.V13	764083206	700024081		700024097	SRX020545	SRR044755	SRS015442	V13	TCAGAAGCCGC	ATTACCGCGGCTGCTGG	male	Left_Retroauricular_crease	Skin	1
SRS015442.SRX020553.V13	764083206	700024081		700024097	SRX020553	SRR044692	SRS015442	V13	TCAGAAGCCGC	ATTACCGCGGCTGCTGG	male	Left_Retroauricular_crease	Skin	1
SRS015442.SRX020564.V13	764083206	700024081		700024097	SRX020564	SRR044729	SRS015442	V13	TCAGAAGCCGC	ATTACCGCGGCTGCTGG	male	Left_Retroauricular_crease	Skin	1
SRS015450.SRX020538.V13	764083206	700024085		700024105	SRX020538	SRR044669	SRS015450	V13	TCAGAGGCGGC	ATTACCGCGGCTGCTGG	male	Anterior_nares	Airways	1
SRS015450.SRX020545.V13	764083206	700024085		700024105	SRX020545	SRR044758	SRS015450	V13	TCAGAGGCGGC	ATTACCGCGGCTGCTGG	male	Anterior_nares	Airways	1
SRS015450.SRX020553.V13	764083206	700024085		700024105	SRX020553	SRR044695	SRS015450	V13	TCAGAGGCGGC	ATTACCGCGGCTGCTGG	male	Anterior_nares	Airways	1
SRS015450.SRX020564.V13	764083206	700024085		700024105	SRX020564	SRR044732	SRS015450	V13	TCAGAGGCGGC	ATTACCGCGGCTGCTGG	male	Anterior_nares	Airways	1
SRS015452.SRX020538.V13	764083206	700024086		700024107	SRX020538	SRR044648	SRS015452	V13	TCAGCGGTATC	ATTACCGCGGCTGCTGG	male	Stool	Gastrointestinal_tract	1
SRS015452.SRX020545.V13	764083206	700024086		700024107	SRX020545	SRR044740	SRS015452	V13	TCAGCGGTATC	ATTACCGCGGCTGCTGG	male	Stool	Gastrointestinal_tract	1
SRS015452.SRX020553.V13	764083206	700024086		700024107	SRX020553	SRR044677	SRS015452	V13	TCAGCGGTATC	ATTACCGCGGCTGCTGG	male	Stool	Gastrointestinal_tract	1
SRS015452.SRX020564.V13	764083206	700024086		700024107	SRX020564	SRR047456	SRS015452	V13	TCAGCGGTATC	ATTACCGCGGCTGCTGG	male	Stool	Gastrointestinal_tract	1
SRS015454.SRX020538.V13	764083206	700024087		700024109	SRX020538	SRR044657	SRS015454	V13	TCAGTGACGAC	ATTACCGCGGCTGCTGG	male	Saliva	Oral	1
SRS015454.SRX020545.V13	764083206	700024087		700024109	SRX020545	SRR044746	SRS015454	V13	TCAGTGACGAC	ATTACCGCGGCTGCTGG	male	Saliva	Oral	1
SRS015454.SRX020553.V13	764083206	700024087		700024109	SRX020553	SRR047449	SRS015454	V13	TCAGTGACGAC	ATTACCGCGGCTGCTGG	male	Saliva	Oral	1
SRS015454.SRX020564.V13	764083206	700024087		700024109	SRX020564	SRR044721	SRS015454	V13	TCAGTGACGAC	ATTACCGCGGCTGCTGG	male	Saliva	Oral	1
SRS019111.SRX020538.V13	764083206	700024089		700037582	SRX020538	SRR044667	SRS019111	V13	TCAGAAGGCAC	ATTACCGCGGCTGCTGG	male	Tongue_dorsum	Oral	1
SRS019111.SRX020545.V13	764083206	700024089		700037582	SRX020545	SRR044756	SRS019111	V13	TCAGAAGGCAC	ATTACCGCGGCTGCTGG	male	Tongue_dorsum	Oral	1
SRS019111.SRX020553.V13	764083206	700024089		700037582	SRX020553	SRR044693	SRS019111	V13	TCAGAAGGCAC	ATTACCGCGGCTGCTGG	male	Tongue_dorsum	Oral	1
SRS019111.SRX020564.V13	764083206	700024089		700037582	SRX020564	SRR044730	SRS019111	V13	TCAGAAGGCAC	ATTACCGCGGCTGCTGG	male	Tongue_dorsum	Oral	1
SRS015460.SRX020538.V13	764083206	700024090		700024115	SRX020538	SRR044647	SRS015460	V13	TCAGACAAGGC	ATTACCGCGGCTGCTGG	male	Hard_palate	Oral	1
SRS015460.SRX020545.V13	764083206	700024090		700024115	SRX020545	SRR044739	SRS015460	V13	TCAGACAAGGC	ATTACCGCGGCTGCTGG	male	Hard_palate	Oral	1
SRS015460.SRX020553.V13	764083206	700024090		700024115	SRX020553	SRR044676	SRS015460	V13	TCAGACAAGGC	ATTACCGCGGCTGCTGG	male	Hard_palate	Oral	1
SRS015460.SRX020564.V13	764083206	700024090		700024115	SRX020564	SRR044712	SRS015460	V13	TCAGACAAGGC	ATTACCGCGGCTGCTGG	male	Hard_palate	Oral	1
SRS015462.SRX020538.V13	764083206	700024091		700024117	SRX020538	SRR044653	SRS015462	V13	TCAGAGACCTC	ATTACCGCGGCTGCTGG	male	Buccal_mucosa	Oral	1
SRS015462.SRX020545.V13	764083206	700024091		700024117	SRX020545	SRR047458	SRS015462	V13	TCAGAGACCTC	ATTACCGCGGCTGCTGG	male	Buccal_mucosa	Oral	1
SRS015462.SRX020553.V13	764083206	700024091		700024117	SRX020553	SRR044682	SRS015462	V13	TCAGAGACCTC	ATTACCGCGGCTGCTGG	male	Buccal_mucosa	Oral	1
SRS015462.SRX020564.V13	764083206	700024091		700024117	SRX020564	SRR044717	SRS015462	V13	TCAGAGACCTC	ATTACCGCGGCTGCTGG	male	Buccal_mucosa	Oral	1
SRS015464.SRX020538.V13	764083206	700024092		700024119	SRX020538	SRR044651	SRS015464	V13	TCAGATACCAC	ATTACCGCGGCTGCTGG	male	Attached_Keratinized_gingiva	Oral	1
SRS015464.SRX020545.V13	764083206	700024092		700024119	SRX020545	SRR044743	SRS015464	V13	TCAGATACCAC	ATTACCGCGGCTGCTGG	male	Attached_Keratinized_gingiva	Oral	1
SRS015464.SRX020553.V13	764083206	700024092		700024119	SRX020553	SRR044680	SRS015464	V13	TCAGATACCAC	ATTACCGCGGCTGCTGG	male	Attached_Keratinized_gingiva	Oral	1
SRS015464.SRX020564.V13	764083206	700024092		700024119	SRX020564	SRR044715	SRS015464	V13	TCAGATACCAC	ATTACCGCGGCTGCTGG	male	Attached_Keratinized_gingiva	Oral	1
SRS015466.SRX020538.V13	764083206	700024093		700024121	SRX020538	SRR044665	SRS015466	V13	TCAGTCGCGGC	ATTACCGCGGCTGCTGG	male	Palatine_Tonsils	Oral	1
SRS015466.SRX020545.V13	764083206	700024093		700024121	SRX020545	SRR044754	SRS015466	V13	TCAGTCGCGGC	ATTACCGCGGCTGCTGG	male	Palatine_Tonsils	Oral	1
SRS015466.SRX020553.V13	764083206	700024093		700024121	SRX020553	SRR047450	SRS015466	V13	TCAGTCGCGGC	ATTACCGCGGCTGCTGG	male	Palatine_Tonsils	Oral	1
SRS015466.SRX020564.V13	764083206	700024093		700024121	SRX020564	SRR044728	SRS015466	V13	TCAGTCGCGGC	ATTACCGCGGCTGCTGG	male	Palatine_Tonsils	Oral	1
SRS015468.SRX020538.V13	764083206	700024094		700024123	SRX020538	SRR044645	SRS015468	V13	TCAGATCTTAC	ATTACCGCGGCTGCTGG	male	Throat	Oral	1
SRS015468.SRX020545.V13	764083206	700024094		700024123	SRX020545	SRR044737	SRS015468	V13	TCAGATCTTAC	ATTACCGCGGCTGCTGG	male	Throat	Oral	1
SRS015468.SRX020553.V13	764083206	700024094		700024123	SRX020553	SRR044674	SRS015468	V13	TCAGATCTTAC	ATTACCGCGGCTGCTGG	male	Throat	Oral	1
SRS015468.SRX020564.V13	764083206	700024094		700024123	SRX020564	SRR047455	SRS015468	V13	TCAGATCTTAC	ATTACCGCGGCTGCTGG	male	Throat	Oral	1
SRS015470.SRX020538.V13	764083206	700024095		700024125	SRX020538	SRR044670	SRS015470	V13	TCAGAACCAGC	ATTACCGCGGCTGCTGG	male	Supragingival_plaque	Oral	1
SRS015470.SRX020545.V13	764083206	700024095		700024125	SRX020545	SRR044759	SRS015470	V13	TCAGAACCAGC	ATTACCGCGGCTGCTGG	male	Supragingival_plaque	Oral	1
SRS015470.SRX020553.V13	764083206	700024095		700024125	SRX020553	SRR044696	SRS015470	V13	TCAGAACCAGC	ATTACCGCGGCTGCTGG	male	Supragingival_plaque	Oral	1
SRS015470.SRX020564.V13	764083206	700024095		700024125	SRX020564	SRR047457	SRS015470	V13	TCAGAACCAGC	ATTACCGCGGCTGCTGG	male	Supragingival_plaque	Oral	1
SRS015472.SRX020538.V13	764083206	700024096		700024127	SRX020538	SRR044644	SRS015472	V13	TCAGTTCGAGC	ATTACCGCGGCTGCTGG	male	Subgingival_plaque	Oral	1
SRS015472.SRX020545.V13	764083206	700024096		700024127	SRX020545	SRR044736	SRS015472	V13	TCAGTTCGAGC	ATTACCGCGGCTGCTGG	male	Subgingival_plaque	Oral	1
SRS015472.SRX020553.V13	764083206	700024096		700024127	SRX020553	SRR044673	SRS015472	V13	TCAGTTCGAGC	ATTACCGCGGCTGCTGG	male	Subgingival_plaque	Oral	1
SRS015472.SRX020564.V13	764083206	700024096		700024127	SRX020564	SRR047454	SRS015472	V13	TCAGTTCGAGC	ATTACCGCGGCTGCTGG	male	Subgingival_plaque	Oral	1

## Sheet: V3-V5
SampleID	RSID	PSN	SN	NAP	ExperimentAccession	RunID	SRS_SampleID	Region	BarcodeSequence	LinkerPrimerSequence	Sex	HMPBodySubsite	HMPBodySite	VisitNo
SRS015442.SRX020538.V35	764083206	700024081		700024097	SRX020538	SRR044666	SRS015442	V35	TCAGAAGCCGC	CCGTCAATTCMTTTRAGT	male	Left_Retroauricular_crease	Skin	1
SRS015442.SRX020545.V35	764083206	700024081		700024097	SRX020545	SRR044755	SRS015442	V35	TCAGAAGCCGC	CCGTCAATTCMTTTRAGT	male	Left_Retroauricular_crease	Skin	1
SRS015442.SRX020553.V35	764083206	700024081		700024097	SRX020553	SRR044692	SRS015442	V35	TCAGAAGCCGC	CCGTCAATTCMTTTRAGT	male	Left_Retroauricular_crease	Skin	1
SRS015442.SRX020564.V35	764083206	700024081		700024097	SRX020564	SRR044729	SRS015442	V35	TCAGAAGCCGC	CCGTCAATTCMTTTRAGT	male	Left_Retroauricular_crease	Skin	1
SRS015450.SRX020538.V35	764083206	700024085		700024105	SRX020538	SRR044669	SRS015450	V35	TCAGAGGCGGC	CCGTCAATTCMTTTRAGT	male	Anterior_nares	Airways	1
SRS015450.SRX020545.V35	764083206	700024085		700024105	SRX020545	SRR044758	SRS015450	V35	TCAGAGGCGGC	CCGTCAATTCMTTTRAGT	male	Anterior_nares	Airways	1
SRS015450.SRX020553.V35	764083206	700024085		700024105	SRX020553	SRR044695	SRS015450	V35	TCAGAGGCGGC	CCGTCAATTCMTTTRAGT	male	Anterior_nares	Airways	1
SRS015450.SRX020564.V35	764083206	700024085		700024105	SRX020564	SRR044732	SRS015450	V35	TCAGAGGCGGC	CCGTCAATTCMTTTRAGT	male	Anterior_nares	Airways	1
SRS015452.SRX020538.V35	764083206	700024086		700024107	SRX020538	SRR044648	SRS015452	V35	TCAGCGGTATC	CCGTCAATTCMTTTRAGT	male	Stool	Gastrointestinal_tract	1
SRS015452.SRX020545.V35	764083206	700024086		700024107	SRX020545	SRR044740	SRS015452	V35	TCAGCGGTATC	CCGTCAATTCMTTTRAGT	male	Stool	Gastrointestinal_tract	1
SRS015452.SRX020553.V35	764083206	700024086		700024107	SRX020553	SRR044677	SRS015452	V35	TCAGCGGTATC	CCGTCAATTCMTTTRAGT	male	Stool	Gastrointestinal_tract	1
SRS015452.SRX020564.V35	764083206	700024086		700024107	SRX020564	SRR047456	SRS015452	V35	TCAGCGGTATC	CCGTCAATTCMTTTRAGT	male	Stool	Gastrointestinal_tract	1
SRS015454.SRX020538.V35	764083206	700024087		700024109	SRX020538	SRR044657	SRS015454	V35	TCAGTGACGAC	CCGTCAATTCMTTTRAGT	male	Saliva	Oral	1
SRS015454.SRX020545.V35	764083206	700024087		700024109	SRX020545	SRR044746	SRS015454	V35	TCAGTGACGAC	CCGTCAATTCMTTTRAGT	male	Saliva	Oral	1
SRS015454.SRX020553.V35	764083206	700024087		700024109	SRX020553	SRR047449	SRS015454	V35	TCAGTGACGAC	CCGTCAATTCMTTTRAGT	male	Saliva	Oral	1
SRS015454.SRX020564.V35	764083206	700024087		700024109	SRX020564	SRR044721	SRS015454	V35	TCAGTGACGAC	CCGTCAATTCMTTTRAGT	male	Saliva	Oral	1
SRS019111.SRX020538.V35	764083206	700024089		700037582	SRX020538	SRR044667	SRS019111	V35	TCAGAAGGCAC	CCGTCAATTCMTTTRAGT	male	Tongue_dorsum	Oral	1
SRS019111.SRX020545.V35	764083206	700024089		700037582	SRX020545	SRR044756	SRS019111	V35	TCAGAAGGCAC	CCGTCAATTCMTTTRAGT	male	Tongue_dorsum	Oral	1
SRS019111.SRX020553.V35	764083206	700024089		700037582	SRX020553	SRR044693	SRS019111	V35	TCAGAAGGCAC	CCGTCAATTCMTTTRAGT	male	Tongue_dorsum	Oral	1
SRS019111.SRX020564.V35	764083206	700024089		700037582	SRX020564	SRR044730	SRS019111	V35	TCAGAAGGCAC	CCGTCAATTCMTTTRAGT	male	Tongue_dorsum	Oral	1
SRS015460.SRX020538.V35	764083206	700024090		700024115	SRX020538	SRR044647	SRS015460	V35	TCAGACAAGGC	CCGTCAATTCMTTTRAGT	male	Hard_palate	Oral	1
SRS015460.SRX020545.V35	764083206	700024090		700024115	SRX020545	SRR044739	SRS015460	V35	TCAGACAAGGC	CCGTCAATTCMTTTRAGT	male	Hard_palate	Oral	1
SRS015460.SRX020553.V35	764083206	700024090		700024115	SRX020553	SRR044676	SRS015460	V35	TCAGACAAGGC	CCGTCAATTCMTTTRAGT	male	Hard_palate	Oral	1
SRS015460.SRX020564.V35	764083206	700024090		700024115	SRX020564	SRR044712	SRS015460	V35	TCAGACAAGGC	CCGTCAATTCMTTTRAGT	male	Hard_palate	Oral	1
SRS015462.SRX020538.V35	764083206	700024091		700024117	SRX020538	SRR044653	SRS015462	V35	TCAGAGACCTC	CCGTCAATTCMTTTRAGT	male	Buccal_mucosa	Oral	1
SRS015462.SRX020545.V35	764083206	700024091		700024117	SRX020545	SRR047458	SRS015462	V35	TCAGAGACCTC	CCGTCAATTCMTTTRAGT	male	Buccal_mucosa	Oral	1
SRS015462.SRX020553.V35	764083206	700024091		700024117	SRX020553	SRR044682	SRS015462	V35	TCAGAGACCTC	CCGTCAATTCMTTTRAGT	male	Buccal_mucosa	Oral	1
SRS015462.SRX020564.V35	764083206	700024091		700024117	SRX020564	SRR044717	SRS015462	V35	TCAGAGACCTC	CCGTCAATTCMTTTRAGT	male	Buccal_mucosa	Oral	1
SRS015464.SRX020538.V35	764083206	700024092		700024119	SRX020538	SRR044651	SRS015464	V35	TCAGATACCAC	CCGTCAATTCMTTTRAGT	male	Attached_Keratinized_gingiva	Oral	1
SRS015464.SRX020545.V35	764083206	700024092		700024119	SRX020545	SRR044743	SRS015464	V35	TCAGATACCAC	CCGTCAATTCMTTTRAGT	male	Attached_Keratinized_gingiva	Oral	1
SRS015464.SRX020553.V35	764083206	700024092		700024119	SRX020553	SRR044680	SRS015464	V35	TCAGATACCAC	CCGTCAATTCMTTTRAGT	male	Attached_Keratinized_gingiva	Oral	1
SRS015464.SRX020564.V35	764083206	700024092		700024119	SRX020564	SRR044715	SRS015464	V35	TCAGATACCAC	CCGTCAATTCMTTTRAGT	male	Attached_Keratinized_gingiva	Oral	1
SRS015466.SRX020538.V35	764083206	700024093		700024121	SRX020538	SRR044665	SRS015466	V35	TCAGTCGCGGC	CCGTCAATTCMTTTRAGT	male	Palatine_Tonsils	Oral	1
SRS015466.SRX020545.V35	764083206	700024093		700024121	SRX020545	SRR044754	SRS015466	V35	TCAGTCGCGGC	CCGTCAATTCMTTTRAGT	male	Palatine_Tonsils	Oral	1
SRS015466.SRX020553.V35	764083206	700024093		700024121	SRX020553	SRR047450	SRS015466	V35	TCAGTCGCGGC	CCGTCAATTCMTTTRAGT	male	Palatine_Tonsils	Oral	1
SRS015466.SRX020564.V35	764083206	700024093		700024121	SRX020564	SRR044728	SRS015466	V35	TCAGTCGCGGC	CCGTCAATTCMTTTRAGT	male	Palatine_Tonsils	Oral	1
SRS015468.SRX020538.V35	764083206	700024094		700024123	SRX020538	SRR044645	SRS015468	V35	TCAGATCTTAC	CCGTCAATTCMTTTRAGT	male	Throat	Oral	1
SRS015468.SRX020545.V35	764083206	700024094		700024123	SRX020545	SRR044737	SRS015468	V35	TCAGATCTTAC	CCGTCAATTCMTTTRAGT	male	Throat	Oral	1
SRS015468.SRX020553.V35	764083206	700024094		700024123	SRX020553	SRR044674	SRS015468	V35	TCAGATCTTAC	CCGTCAATTCMTTTRAGT	male	Throat	Oral	1
SRS015468.SRX020564.V35	764083206	700024094		700024123	SRX020564	SRR047455	SRS015468	V35	TCAGATCTTAC	CCGTCAATTCMTTTRAGT	male	Throat	Oral	1
SRS015470.SRX020538.V35	764083206	700024095		700024125	SRX020538	SRR044670	SRS015470	V35	TCAGAACCAGC	CCGTCAATTCMTTTRAGT	male	Supragingival_plaque	Oral	1
SRS015470.SRX020545.V35	764083206	700024095		700024125	SRX020545	SRR044759	SRS015470	V35	TCAGAACCAGC	CCGTCAATTCMTTTRAGT	male	Supragingival_plaque	Oral	1
SRS015470.SRX020553.V35	764083206	700024095		700024125	SRX020553	SRR044696	SRS015470	V35	TCAGAACCAGC	CCGTCAATTCMTTTRAGT	male	Supragingival_plaque	Oral	1
SRS015470.SRX020564.V35	764083206	700024095		700024125	SRX020564	SRR047457	SRS015470	V35	TCAGAACCAGC	CCGTCAATTCMTTTRAGT	male	Supragingival_plaque	Oral	1
SRS015472.SRX020538.V35	764083206	700024096		700024127	SRX020538	SRR044644	SRS015472	V35	TCAGTTCGAGC	CCGTCAATTCMTTTRAGT	male	Subgingival_plaque	Oral	1
SRS015472.SRX020545.V35	764083206	700024096		700024127	SRX020545	SRR044736	SRS015472	V35	TCAGTTCGAGC	CCGTCAATTCMTTTRAGT	male	Subgingival_plaque	Oral	1
SRS015472.SRX020553.V35	764083206	700024096		700024127	SRX020553	SRR044673	SRS015472	V35	TCAGTTCGAGC	CCGTCAATTCMTTTRAGT	male	Subgingival_plaque	Oral	1
SRS015472.SRX020564.V35	764083206	700024096		700024127	SRX020564	SRR047454	SRS015472	V35	TCAGTTCGAGC	CCGTCAATTCMTTTRAGT	male	Subgingival_plaque	Oral	1

## Sheet: V6-V9
SampleID	RSID	PSN	SN	NAP	ExperimentAccession	RunID	SRS_SampleID	Region	BarcodeSequence	LinkerPrimerSequence	Sex	HMPBodySubsite	HMPBodySite	VisitNo
SRS015442.SRX020538.V69	764083206	700024081		700024097	SRX020538	SRR044666	SRS015442	V69	TCAGAAGCCGC	TACGGYTACCTTGTTAYGACTT	male	Left_Retroauricular_crease	Skin	1
SRS015442.SRX020545.V69	764083206	700024081		700024097	SRX020545	SRR044755	SRS015442	V69	TCAGAAGCCGC	TACGGYTACCTTGTTAYGACTT	male	Left_Retroauricular_crease	Skin	1
SRS015442.SRX020553.V69	764083206	700024081		700024097	SRX020553	SRR044692	SRS015442	V69	TCAGAAGCCGC	TACGGYTACCTTGTTAYGACTT	male	Left_Retroauricular_crease	Skin	1
SRS015442.SRX020564.V69	764083206	700024081		700024097	SRX020564	SRR044729	SRS015442	V69	TCAGAAGCCGC	TACGGYTACCTTGTTAYGACTT	male	Left_Retroauricular_crease	Skin	1
SRS015450.SRX020538.V69	764083206	700024085		700024105	SRX020538	SRR044669	SRS015450	V69	TCAGAGGCGGC	TACGGYTACCTTGTTAYGACTT	male	Anterior_nares	Airways	1
SRS015450.SRX020545.V69	764083206	700024085		700024105	SRX020545	SRR044758	SRS015450	V69	TCAGAGGCGGC	TACGGYTACCTTGTTAYGACTT	male	Anterior_nares	Airways	1
SRS015450.SRX020553.V69	764083206	700024085		700024105	SRX020553	SRR044695	SRS015450	V69	TCAGAGGCGGC	TACGGYTACCTTGTTAYGACTT	male	Anterior_nares	Airways	1
SRS015450.SRX020564.V69	764083206	700024085		700024105	SRX020564	SRR044732	SRS015450	V69	TCAGAGGCGGC	TACGGYTACCTTGTTAYGACTT	male	Anterior_nares	Airways	1
SRS015452.SRX020538.V69	764083206	700024086		700024107	SRX020538	SRR044648	SRS015452	V69	TCAGCGGTATC	TACGGYTACCTTGTTAYGACTT	male	Stool	Gastrointestinal_tract	1
SRS015452.SRX020545.V69	764083206	700024086		700024107	SRX020545	SRR044740	SRS015452	V69	TCAGCGGTATC	TACGGYTACCTTGTTAYGACTT	male	Stool	Gastrointestinal_tract	1
SRS015452.SRX020553.V69	764083206	700024086		700024107	SRX020553	SRR044677	SRS015452	V69	TCAGCGGTATC	TACGGYTACCTTGTTAYGACTT	male	Stool	Gastrointestinal_tract	1
SRS015452.SRX020564.V69	764083206	700024086		700024107	SRX020564	SRR047456	SRS015452	V69	TCAGCGGTATC	TACGGYTACCTTGTTAYGACTT	male	Stool	Gastrointestinal_tract	1
SRS015454.SRX020538.V69	764083206	700024087		700024109	SRX020538	SRR044657	SRS015454	V69	TCAGTGACGAC	TACGGYTACCTTGTTAYGACTT	male	Saliva	Oral	1
SRS015454.SRX020545.V69	764083206	700024087		700024109	SRX020545	SRR044746	SRS015454	V69	TCAGTGACGAC	TACGGYTACCTTGTTAYGACTT	male	Saliva	Oral	1
SRS015454.SRX020553.V69	764083206	700024087		700024109	SRX020553	SRR047449	SRS015454	V69	TCAGTGACGAC	TACGGYTACCTTGTTAYGACTT	male	Saliva	Oral	1
SRS015454.SRX020564.V69	764083206	700024087		700024109	SRX020564	SRR044721	SRS015454	V69	TCAGTGACGAC	TACGGYTACCTTGTTAYGACTT	male	Saliva	Oral	1
SRS019111.SRX020538.V69	764083206	700024089		700037582	SRX020538	SRR044667	SRS019111	V69	TCAGAAGGCAC	TACGGYTACCTTGTTAYGACTT	male	Tongue_dorsum	Oral	1
SRS019111.SRX020545.V69	764083206	700024089		700037582	SRX020545	SRR044756	SRS019111	V69	TCAGAAGGCAC	TACGGYTACCTTGTTAYGACTT	male	Tongue_dorsum	Oral	1
SRS019111.SRX020553.V69	764083206	700024089		700037582	SRX020553	SRR044693	SRS019111	V69	TCAGAAGGCAC	TACGGYTACCTTGTTAYGACTT	male	Tongue_dorsum	Oral	1
SRS019111.SRX020564.V69	764083206	700024089		700037582	SRX020564	SRR044730	SRS019111	V69	TCAGAAGGCAC	TACGGYTACCTTGTTAYGACTT	male	Tongue_dorsum	Oral	1
SRS015460.SRX020538.V69	764083206	700024090		700024115	SRX020538	SRR044647	SRS015460	V69	TCAGACAAGGC	TACGGYTACCTTGTTAYGACTT	male	Hard_palate	Oral	1
SRS015460.SRX020545.V69	764083206	700024090		700024115	SRX020545	SRR044739	SRS015460	V69	TCAGACAAGGC	TACGGYTACCTTGTTAYGACTT	male	Hard_palate	Oral	1
SRS015460.SRX020553.V69	764083206	700024090		700024115	SRX020553	SRR044676	SRS015460	V69	TCAGACAAGGC	TACGGYTACCTTGTTAYGACTT	male	Hard_palate	Oral	1
SRS015460.SRX020564.V69	764083206	700024090		700024115	SRX020564	SRR044712	SRS015460	V69	TCAGACAAGGC	TACGGYTACCTTGTTAYGACTT	male	Hard_palate	Oral	1
SRS015462.SRX020538.V69	764083206	700024091		700024117	SRX020538	SRR044653	SRS015462	V69	TCAGAGACCTC	TACGGYTACCTTGTTAYGACTT	male	Buccal_mucosa	Oral	1
SRS015462.SRX020545.V69	764083206	700024091		700024117	SRX020545	SRR047458	SRS015462	V69	TCAGAGACCTC	TACGGYTACCTTGTTAYGACTT	male	Buccal_mucosa	Oral	1
SRS015462.SRX020553.V69	764083206	700024091		700024117	SRX020553	SRR044682	SRS015462	V69	TCAGAGACCTC	TACGGYTACCTTGTTAYGACTT	male	Buccal_mucosa	Oral	1
SRS015462.SRX020564.V69	764083206	700024091		700024117	SRX020564	SRR044717	SRS015462	V69	TCAGAGACCTC	TACGGYTACCTTGTTAYGACTT	male	Buccal_mucosa	Oral	1
SRS015464.SRX020538.V69	764083206	700024092		700024119	SRX020538	SRR044651	SRS015464	V69	TCAGATACCAC	TACGGYTACCTTGTTAYGACTT	male	Attached_Keratinized_gingiva	Oral	1
SRS015464.SRX020545.V69	764083206	700024092		700024119	SRX020545	SRR044743	SRS015464	V69	TCAGATACCAC	TACGGYTACCTTGTTAYGACTT	male	Attached_Keratinized_gingiva	Oral	1
SRS015464.SRX020553.V69	764083206	700024092		700024119	SRX020553	SRR044680	SRS015464	V69	TCAGATACCAC	TACGGYTACCTTGTTAYGACTT	male	Attached_Keratinized_gingiva	Oral	1
SRS015464.SRX020564.V69	764083206	700024092		700024119	SRX020564	SRR044715	SRS015464	V69	TCAGATACCAC	TACGGYTACCTTGTTAYGACTT	male	Attached_Keratinized_gingiva	Oral	1
SRS015466.SRX020538.V69	764083206	700024093		700024121	SRX020538	SRR044665	SRS015466	V69	TCAGTCGCGGC	TACGGYTACCTTGTTAYGACTT	male	Palatine_Tonsils	Oral	1
SRS015466.SRX020545.V69	764083206	700024093		700024121	SRX020545	SRR044754	SRS015466	V69	TCAGTCGCGGC	TACGGYTACCTTGTTAYGACTT	male	Palatine_Tonsils	Oral	1
SRS015466.SRX020553.V69	764083206	700024093		700024121	SRX020553	SRR047450	SRS015466	V69	TCAGTCGCGGC	TACGGYTACCTTGTTAYGACTT	male	Palatine_Tonsils	Oral	1
SRS015466.SRX020564.V69	764083206	700024093		700024121	SRX020564	SRR044728	SRS015466	V69	TCAGTCGCGGC	TACGGYTACCTTGTTAYGACTT	male	Palatine_Tonsils	Oral	1
SRS015468.SRX020538.V69	764083206	700024094		700024123	SRX020538	SRR044645	SRS015468	V69	TCAGATCTTAC	TACGGYTACCTTGTTAYGACTT	male	Throat	Oral	1
SRS015468.SRX020545.V69	764083206	700024094		700024123	SRX020545	SRR044737	SRS015468	V69	TCAGATCTTAC	TACGGYTACCTTGTTAYGACTT	male	Throat	Oral	1
SRS015468.SRX020553.V69	764083206	700024094		700024123	SRX020553	SRR044674	SRS015468	V69	TCAGATCTTAC	TACGGYTACCTTGTTAYGACTT	male	Throat	Oral	1
SRS015468.SRX020564.V69	764083206	700024094		700024123	SRX020564	SRR047455	SRS015468	V69	TCAGATCTTAC	TACGGYTACCTTGTTAYGACTT	male	Throat	Oral	1
SRS015470.SRX020538.V69	764083206	700024095		700024125	SRX020538	SRR044670	SRS015470	V69	TCAGAACCAGC	TACGGYTACCTTGTTAYGACTT	male	Supragingival_plaque	Oral	1
SRS015470.SRX020545.V69	764083206	700024095		700024125	SRX020545	SRR044759	SRS015470	V69	TCAGAACCAGC	TACGGYTACCTTGTTAYGACTT	male	Supragingival_plaque	Oral	1
SRS015470.SRX020553.V69	764083206	700024095		700024125	SRX020553	SRR044696	SRS015470	V69	TCAGAACCAGC	TACGGYTACCTTGTTAYGACTT	male	Supragingival_plaque	Oral	1
SRS015470.SRX020564.V69	764083206	700024095		700024125	SRX020564	SRR047457	SRS015470	V69	TCAGAACCAGC	TACGGYTACCTTGTTAYGACTT	male	Supragingival_plaque	Oral	1
SRS015472.SRX020538.V69	764083206	700024096		700024127	SRX020538	SRR044644	SRS015472	V69	TCAGTTCGAGC	TACGGYTACCTTGTTAYGACTT	male	Subgingival_plaque	Oral	1
SRS015472.SRX020545.V69	764083206	700024096		700024127	SRX020545	SRR044736	SRS015472	V69	TCAGTTCGAGC	TACGGYTACCTTGTTAYGACTT	male	Subgingival_plaque	Oral	1
SRS015472.SRX020553.V69	764083206	700024096		700024127	SRX020553	SRR044673	SRS015472	V69	TCAGTTCGAGC	TACGGYTACCTTGTTAYGACTT	male	Subgingival_plaque	Oral	1
SRS015472.SRX020564.V69	764083206	700024096		700024127	SRX020564	SRR047454	SRS015472	V69	TCAGTTCGAGC	TACGGYTACCTTGTTAYGACTT	male	Subgingival_plaque	Oral	1
